# Supplementary material for: Biology’s transformation: from observation through experiment to computation
Source: Bioinform Adv. 2024 May 22;4(1):vbae069. doi: 10.1093/bioadv/vbae069 (PMC11127110; doi:10.1093/bioadv/vbae069)
Supplement: vbae069_Supplementary_Data [file vbae069_supplementary_data.zip]

Archive with 2 entries (2 files):
- 2022.coronavirus.png
- 2020.genomics.png
